# Supplementary material for: Identification of the RNA polymerase I-RNA interactome
Source: Nucleic Acids Res. 2018 Aug 30;46(20):11002–13. doi: 10.1093/nar/gky779 (PMC6237751; doi:10.1093/nar/gky779)
Supplement: Supplementary Data [file gky779_supplemental_files.zip]

Archive with 3 entries (3 files):
- Revised supplementary Figures.pptx
- Supplementary Figure Legends revised.docx
- Supplementary Tables_Pineiro.xlsx
